# Supplementary material for: Smartphone-based optical assays in the food safety field
Source: Trends Analyt Chem. 2020 Aug;129:115934. doi: 10.1016/j.trac.2020.115934 (PMC7457721; doi:10.1016/j.trac.2020.115934)
Supplement: Multimedia component 1 [file mmc1.xlsx]

## Sheet: Sheet1
target analyte	Type of analyte	matrix	Assay type	LOD (mg/Kg or mg/L)	R2	Regression model used	Linear range	RSD/ Mean average error (MAE)	specificity	stability	Details on colour measurements	Coulor space(s) used	Optimum colour space/channel found	Hardware used	Illumination	Software used	# Phones used	Inter-phone variation?	year	country	Ref NR	ref
Salonella	Pathogen	Pure cultures mixed into buffer	Paper-based Mie scattering upon immunoglutination of latex nanoparticles in the paper fiber	100 CFU/ml	na	na	10^2-10^5 CFU/ml	n.a	na	na	Green Intensity changes	RGB	No comparison	No hardware, flashlight used directly	flash	In-house developed app (MATLAB)	1 (2 but were same model and one was used only as light source)	not tested	2013	USA	1	Smartphone quantifies Salmonella from paper microfluidics
Escherichia coli, Streptococcus pneumonia	Pathogen	E. coli: drinking water, milk, blood, and spinach. S. pneumonia: blood.	isothermal PCR (LAMP) and LFA	E. coli: 10–1000 CFU/mL. S. pneumonia: na	na	na	na	na	yes	na	Greyscale	Greyscale	No comparison	No hardware, flashlight use not specified	na	In-house developed app	1	not tested	2016	China and USA	2	An integrated paper-based sample-to-answer biosensor for nucleic acid testing at the point of care
malathion, paraoxon	Pesticide	Drinking Water	Acetylcholine inhibition, paper-based	Set at regulatory limit: Malathion: 575 nM; 190 ng/ml. Paraoxon: 187 nM; 52 ng/ml	>0.98; Calibration curve	Sigmoidal	1*10^−8 untill 1 *10^−6 M	na	na	na	Combining R/B ratio with greyscale thresholds and weighed summation	RGB and greyscale	No comparison	No hardware, no flash	no	In-house developed app	1	not tested	2015	Canada, USA	3	Tools for water quality monitoring and mapping using paper-based sensors and cell phones
Formaldehyde	Chemical	Solid foodstufs (Ginger, Ginseng)	Hantzsch reaction on mobile hotplate	0.2 ppm	>0.99 Calibration curve	Linear	0.2-2.6 ppm	na	na	na	Blue intensity	RGB	RGB compared, B found optimum	Box external LED	LED	In-house developed app (no info)	1	not tested	2018	Taiwan	4	Rapid microfluidic paper-based platform for low concentration formaldehyde detection
aflatoxin B1	Mycotoxin	Corn samples	indirect competitive immunoassay on plastic chip with microfluidics	3 µg/Kg	>0.98 calibration	Logaritmic	0.5-250 µg/Kg	na	yes, AFB2, AFG1, AFG2, and AFM1	2 years	Gray scale intensity	Gray scale	No comparison	Box external LED	LED	In-house developed app (Android)	1	not tested	2017	China and Canada	5	Integrated Smartphone-App-Chip System for On-Site Parts-Per-Billion-Level Colorimetric Quantitation of Aflatoxins
Escherichia coli and Enterococcus species	Pathogen	Lettuce	Liquid assay (Enzymatic substrate conversion)	0.2-2 µg/ml for substrate	>0.99 calibration	Linear	0.1–1 mM	9-28 %	na	na	Gray scale intensity from B channel only	Gray scale	No comparison	Box and flashlight (flash adapted)	flash	ImageJ , no app	1	not tested	2017	United States	6	Colorimetric and Electrochemical Bacteria Detection Using Printed Paper- and Transparency-Based Analytic Devices
alkaline phosphatase activity	Enzyme	milk	LFA (AuNP-mAb)	0.1 U/L	0.999 Calibration curve	Linear	0.1-150 U/L	na	yes, vitamin c and sugar	na	grey scale (background corrected)	Gray scale	No comparison	No hardware, (no info on flash)	na	ImageJ, no app	1	not tested	2015	China	7	Disposable lateral flow-through strip for smartphone-camera to quantitatively detect alkaline phosphatase activity in milk
chlorpyrifos, diazinon, and malathion	Pesticide	Vegetables and fruits	Fluoresent Aptamer LFA with difraction grating and pixel to wavelength conversion	chlorpyrifos 0.73 ng/mL, diazinon 6.7 ng/mL, malathion 0.74 ng/mL	>0.98 calibration	Linear	na	na	yes, atrazine, carbaryl, acetamiprid, and 2,4-D.	na	RGB converted to wavelength (0.2 nm/ pixel) with laser calibration and difraction grating	RGB	No comparison	Lens, CMOS sensor, diffraction grating, optical filter, laser	Laser	ImageJ, no app	1	not tested	2018	China	8	Aptasensor based on fluorophore-quencher nano-pair and smartphone spectrum reader for on-site quantification of multi-pesticides
Vibrio species	Pathogen	Shellfish and fish	Lateral flow cartridge	1.4*10^4 CFU/ml	>0.98 calibration	Sigmoidal	1.4-2.6*10^4 CFU/ml	na	yes, various bacterial species	na	Greyscale intensity measurements converted to integrated optical densities	Greyscale	No comparison	Complex LFA cartridge (chemiluminescence, no illumination)	no	In-house developed app (Android)	1	not tested	2016	South Korea	9	Food contamination monitoring via internet of things, exemplified by using pocket-sized immunosensor as terminal unit
Okadaic acid, Saxitoxin	Aquatic toxin	Shellfish (mussel)	indirect competitive immunoassay (ELISA) in 96 well plates	0.08-0.009 ppb	>0.98 calibration	Linear	0.02-0.32 ppb for STX; 0.2-5 ppb for OA	5-10%	yes, cross reactivity study	na	B channel and S channel	HSV and RGB channels	All channels compared S found optimum (although B had highly similar performance)	Dark box with wide angle lens and illumination	EL	In-house developed app (iOS APP)	1	not tested	2017	China	10	An improved efficient biochemical detection method to marine toxins with a smartphone-based portable system—Bionic e-Eye
aflatoxin B1 and type-B fumonisins	Mycotoxin	Wheats, Pastas and pastries	Multiplex LFA using blue and red colored AuNP-mAbs	0.5 ng/mL and 20 ng/mL for aflatoxin B1 and type-B fumonisins respectively	>0.99 calibration	Sigmoidal	na	1.5-5.9%.	yes, cross reactivity study	na	R and B channel (R channel used for red AuNPs B channel for blue AuNPs)	RGB	No comparison	No hardware, flash not specified	na	MATLAB no-app	1	not tested	2019	Italy	11	Colour-encoded lateral flow immunoassay for the simultaneous detection of aflatoxin B1 and type-B fumonisins in a single Test line
Escherichia coli	Pathogen	Drinking Water	NP-mAb paper assay with printed QR code. If NPs bind in QR area the phone cannot read the code and sample is considerd positive	Positive from 10^6 cfu/mL or higher	Qualitative assay	not applicable	not applicable	not applicable	na	na	Barcode analyses from RGB	not applicable	not applicable	No hardware, flash not specified	na	AR-app (QR codes)	1	not tested	2017	Spain	12	Augmented Reality for Real-Time Detection and Interpretation of Colorimetric Signals Generated by Paper-Based Biosensors
Ochratoxin A, aflatoxin B1 and deoxynivalenol	Mycotoxin	Corn samples	capillary multiplexed immunoassay chip comprising an array of tailored pumps	Ochratoxin A <40 ng/ml , aflatoxin B1 0.1–0.2 ng/ml and deoxynivalenol <10 ng/mL	na	Logaritmic	na	na	yes, cross reactivity study	na	Greyscale intensity	Greyscale	no comparison	No hardware, flash not specified	na	ImageJ, no app	1	not tested	2018	Portugal	13	Multiplexed capillary microfluidic immunoassay with smartphone data acquisition for parallel mycotoxin detection
thiram	Pesticide	Buffer/apple juice	Upconversion fluorescent nanoparticles and portable laser in 3D printed device	0.1 µM; 24 ng/ml	na	Logaritmic	0.1 μM to 1 mM	na	yes, such as imidacloprid,nicosulfuron and thifensulfuron	na	B channel	RGB	No comparison	laser, optical filter, 3D printed box	laser	In-house developed app (Android)	1	not tested	2016	China, Singapore	14	Smartphone based visual and quantitative assays on upconversional paper sensor
mercury ions	inorganic compound	Tapwater and serum	Nanosheet with nanozyme activity (TMB conversion)	8.4 nM	>0.98 calibration	Linear	25 nM to 2.5 μM	na	yes, common anions and cations	1 week	(G + B)/2R	RGB	Various ratios of RGB combinations compared (but not individual channels). Optimum was (G + B)/2R	No hardware, flash not specified	na	Commercial App (color assist)	1	not tested	2019	China	15	Portable Colorimetric Detection of Mercury(II) Based on a Non-Noble Metal Nanozyme with Tunable Activity
zearalenone	Mycotoxin	corn flour	ELISA in 3D printed device measured by ambient light sensor	2.12 ng/mL	>0.98 calibration	Logaritmic	3.13 to 50 ng/mL	na	yes, α-zearalenol, β-zearalenol, α-zearalanol, β-zearalan	na	Transmitted light intensity (Lux) measured by ambient sensor	Ambient light sensor used	no comparison	3D printed device with LEDs (to match absorption spectrum liquid)	LED	no info	1	not tested	2017	China, USA	16	A smartphone colorimetric reader integrated with an ambient light sensor and a 3D printed attachment for on-site detection of zearalenone
2,4-Dichlorophenoxyacetic Acid	Pesticide	tap water, rat serum, plasma, and human serum	ELISA in 3D printed device	1 ng/ml	>0.90 calibration in matrix	Linear	1 to 80 ppb	3-6 %	na	na	RGB channels	RGB	Unclear, 3 channels used separately for calibration but not discussed which is optimal	3D printed box with LEDs	LED	Commercial App (Yamera), MATLAB analyses	1	not tested	2017	Egypt, USA, China	17	A 3D-Printed, Portable, Optical-Sensing Platform for Smartphones Capable of Detecting the Herbicide 2,4-Dichlorophenoxyacetic Acid
Benzoic acid	Chemical	Various (21) commercial food samples	µPAD using Janovsky reaction	500 ppm	>0.99 calibration	Linear	500–4000 ppm	na	na	na	sum of R and B channel values	RGB	no comparison	power source, temperature controller, voltage controller, cooling module, relay, detection box with buildin LED and CMOS camera	LED	In-house developed app (no info)	1	not tested	2018	Taiwan	18	Microfluidic paper-based chip platform for benzoic acid detection in food
Salmonella Typhimurium	Pathogen	Chicken meat, whole human blood, tortoise feaces	µPAD coupled to a smartphone-based fluorescence microscope	1000 CFU/mL	na (large errors!)	unclear linear like	10^4-10^6 CFU/ml	na	na	na	G channel	RGB	no comparison	LED, bandpass filters, objective lenses	LED	ImageJ, no app	1	not tested	2014	USA	19	Paper microfluidic extraction and direct smartphone-based identification of pathogenic nucleic acids from field and clinical samples
methyl parathion	Pesticide	apple	Acetylcholinesterase inhibition	200 ng/ml	na	Logaritmic	na	na	na	na	Barcode analyses from Y channel of CMYK	CMYK	no comparison	No hardware (flash found beneficial to no flash)	na	AR app (QR codes)	1	not tested	2015	Canada, China	20	A smartphone-readable barcode assay for the detection and quantitation of pesticide residues
Escherichia coli	Pathogen	Chicken meat	NP aggregation in microfluidic chip generating a colour change assay	50 CFU/mL	>0.98 calibration (linear section)	Sigmoidal	50-50000 CFU/ml	na	yes, Listeria monocytogenes and Salmonella typhimurium	na	Nanoparticle colour change (blue to red)	HSV	no comparison	No hardware, flash not specified	na	In-house developed app (Android)	1	not tested	2019	China, USA	21	A microfluidic colorimetric biosensor for rapid detection of Escherichia coli O157:H7 using gold nanoparticle aggregation and smart phone imaging
Okadaic acid	Aquatic toxin	Shellfish	Cell viability (in 96 well plates)	34 μg/L	>0.95 calibration	Linear	10–800 μg/L	na	yes, saxitoxin and brevetoxin 3	na	B channel	RGB	no comparison	Box wilth illumination	EL	In-house developed app (iOS)	1	not tested	2017	China	22	Smartphone-based portable biosensing system using cell viability biosensor for okadaic acid detection
Streptomycin	Antibiotic	honey, milk and tap water	AuNP aggregation (aptamer based stabilization) again color change	8.97 μg/kg	>0.99 calibration	Linear	50-250 nM	0.7-8% depending matrix	yes, 5 interferent compounds	na	Intensity calculation from R G and B channels for green and red light. Then ratio of these intensities is used.	RGB	no comparison	Cuvette holder with coloured LEDs	LED	In-house developed app (Android)	1	not tested	2017	China	23	A 3D printed smartphone optosensing platform for point-of-need food safety inspection
Gluten, bovine Igg, pH	Allergen	milk, cheese, soil	lateral flow devices, ELISA, nanoparticles on filterpaper	1.5 nM for colloidgold nanoparticles, 0.0025 nM for HRP	various curves with varying correlation coeficients	sigmoidal	colloid gold 3-13 nM, HRP 0.004-0.20 nM	Nanoparticles on filter paper: 25%–35% ± 20%–40%. pH strips: 1%–2.5% ± 1%–1.5%.	na	na	each channel of RGB, HSV, LAB and delta RGB	RGB, HSV, LAB	RGB, HSV and LAB compared, RGB found optimum. Optimum channel of RGB depends on assay	No hardware, flash used	Flash	Commercial App (RGB android)	6	tested, high for colour intensity assays low for colour change based assays	2019	UK	24	The Efficiency of Color Space Channels to Quantify Color and Color Intensity Change in Liquids, pH Strips, and Lateral Flow Assays with Smartphones
Alkaline phosphatase activity (ALP)	Enzyme	milk	Paper based assay catches ALP with Mab and substrate conversion	1.51 ± 0.17 U/mL (in milk)	na	Linear	10 to 1000 U/mL	<12% (in milk)	yes, citric acid, bovine serum albumin (BSA), lactose, casein, vitamin A, vitamin B, and commonly present ions	28 days	log10 converted RGB ratios of blank and measured pixel intensities	RGB	R, G and B Compared, R found optimum	No hardware, (flash used)	Flash	Adobe, no app	1	not tested	2019	India	25	Paper-based miniaturized immunosensor for naked eye ALP detection based on digital image colorimetry integrated with smartphone
(l)-glutamate and other dehydrogenases	Enzyme	spice mixtures and bouillon	paper based enzymatic assay for colorimetric conversion	0.028 mmol/L	>0.95 calibration in matrix	Linear	0.5–5.0 mmol/L	<12%	yes, , (L)-ascorbic acid, (L)-citric acid, (L)-lactate, (D)-glucose, (D)-fructose, sucrose, (L)-tartaric acid, (L)-malic acid, (L)-glutamate, acetic acid and 15% (v/v) ethanol	6 weeks	Channel not specified	RGB	no comparison	No hardware, (flash not specified)	na	ImageJ, no app	1	not tested	2015	Brazil	26	A simple paper-strip colorimetric method utilizing dehydrogenase enzymes for analysis of food components
Escherichia coli	Pathogen	yoghurt and egg	magnetic bead fluorescent immuno assay in 3D printed smartphone cuvette system	1 CFU/mL in yoghurt and 10 CFU/mL in egg	>0.99 calibration	Linear	10 to 10^6 CFU/mL	na	yes, Salmonella Enteritidis, Staphylococcus aureus, and Listeria innocua	na	integrated grey value intensity	Greyscale	no comparison	3D print box with LED, longpass filter and external lens	LED	ImageJ, no app	1	not tested	2018	USA, Egypt and China	27	A portable smart-phone device for rapid and sensitive detection of E. coli O157:H7 in Yoghurt and Egg
phenols and polyphenol pesticides	Chemical	Tempranillo wine samples of different vintage	Quantum dot fluorescence on nitrocellulose paper strip	4,36 × 10−5 and 3,97 × 10−5 M for paraoxon and 4-nitrophenol, respectively. 2.35 × 10−5 M for quercetin	>0.98 calibration	Linear	1.66 × 10−5 to 2.50 × 10−4 M for quercetin	na	na	15 days	normalised grey value intensity	Greyscale	no comparison	3D print box with UV LED powered by smartphone usb port	LED (UV)	ImageJ, no app	1	not tested	2017	Spain	28	Paper strip-embedded graphene quantum dots: a screening device with a smartphone readout
Salmonella Enteritidis and Escherichia coli	Pathogen	milk and ice cream	Lateral flow type of nanozyme immunoassay	∼20 cfu/mL for S. Enteritidis and ∼34 cfu/mL for E. coli	>0.98 calibration	Logaritmic	na	na	yes, various bacterial species	30 days	integrated grey value intensity	Greyscale	no comparison	3D print box with lens	Room light	ImageJ, no app	1	not tested	2017	USA, Egypt, China	29	Nanozyme-Mediated Dual Immunoassay Integrated with Smartphone for Use in Simultaneous Detection of Pathogens
mercury ions, ochratoxin A and Salmonella	Pathogen, Toxin, Heavy metal	tap water	upconversion nanoparticle functionalised aptamers in lateral flow device	5 ppb, 3 ng/mL and 85 CFU/mL for mercury ions, ochratoxin A and Salmonella	na	linear	10–10^4 ppb, 0.01–50 μg/mL and 150–2000 CFU/mL for mercury ions, ochratoxin A and Salmonella	na	yes, E. coli, Bacillus subtilis, Staphylococcus aureus, Aflatoxin B1, kanamycin, melamine, ions	na	grey values of separate RGB channels	RGB/Greyscale	no comparison	3D box with LED array, lens, dichroic mirror	LED	ImageJ, no app	1	not tested	2018	China, Korea and Japan	30	Lateral flow aptamer assay integrated smartphone-based portable device for simultaneous detection of multiple targets using upconversion nanoparticles
Alternariol monomethyl ether	Mycotoxin	Apple, cherry and orange extracts	Microfluidic immunoassay with gold nanoparticle based colour detection	200 pg/mL	>0.99 (calibration)	Sigmoidal	200-1000 pg/ml	2-6%	yes, various compounds	na	Saturation (S)	HSV	no comparison	No hardware, Flash not specified nor backlight (liquid sample)	na	In-house developed app	1	not tested	2019	China	31	A microfluidic colorimetric immunoassay for sensitive detection of altenariol monomethyl ether by UV spectroscopy and smart phone imaging
chloramphenicol	Antibiotic	Milk and chicken	ssDNA-modified gold nanoparticle aggregation assisted by lanthanum ions.	5.88 nM	>0.99 (calibration)	Linear	Various linear ranges because various linear calibration curves used depending on the range considered	2-4%	yes, common antibiotics	na	B/R ratio to measure change red to blue	RGB	no comparison	No hardware, Flash not specified nor backlight (liquid sample)	na	Commercial App (Touch Color app)	1	not tested	2019	China	32	A novel colorimetric aptasensor for detection of chloramphenicol based on lanthanum ion–assisted gold nanoparticle aggregation and smartphone imaging
Copper (Cu2+) in water and pesticide sprayed plants	Inorganic compound	Cucumber and tomato leaves, river water	Paper based assay with Cu2+ chelating agent (polyethyeleneimine)	0.795 μM	>0.99 (calibration)	Linear	10–2000 μM	na	yes, various ions	16 months	complementary channel use: R for Cu 2+ detection (blue colour). B channel for Co 2+ detection (brown-red colour)	RGB	no comparison	No hardware, flash not specified	na	ImageJ, no app	1	not tested	2019	USA	33	Easy-to-Use Sensors for Field Monitoring of Copper Contamination in Water and Pesticide-Sprayed Plants
Staphylococcus aureus	Pathogen	Milk	Gold labeling of RNA based lateral flow assay	10^3 cfu/mL without sample enrichment	>0.98 (calibration)	na	10^3 and 10^7 CFU/mL	na	na	na	greyscale intensity measurements	Greyscale	no comparison	No hardware, flash not specified	na	ImageJ, no app	1	not tested	2019	China	34	Point-of-care detection of 16S rRNA of Staphylococcus aureus based on multiple biotin-labeled DNA probes
Copper (Cu2+)	Inorganic compound	drinking water	Chelating agent from beetroot in liquid sample	0.84 μM	>0.99 (calibration)	Linear	20-4 μM	na	yes, various ions	na	B channel	RGB	no comparison	No hardware, no flash	na	In-house developed app	1	not tested	2019	China	35	Portable colorimetric detection of copper ion in drinking water via red beet pigment and smartphone
Hazelnut	Allergen	Cookie	LFA (Carbon black-mAb)	2.5 ppm	na	sigmoidal	na	na	na	na	L channel of LAB	LAB	no comparison	No hardware, flash not specified	na	Commercial App (RGB color detector)	1	not tested	2018	Netherlands	36	Rapid Antibody Selection Using Surface Plasmon Resonance for High-Speed and Sensitive Hazelnut Lateral Flow Prototypes
Catechol	Chemical	fruit juices, soft and energy supplying drinks	Enzymatic reaction on a polymeric composite film	11 μM for hydrogen peroxide, 20 μM for glucose and 2.4 μM for catechol	>0.98 (calibration)	Linear	Glucose 25–200 μM, HRP 25 to 500 μM	<10%	yes, mannitol, maltose, fructose, ascorbic acid, aspartic acid,anduric acid	na	Hue channel measuring colour shift from green to blue	HSV	HSV channels compared H found optimum	No hardware, fixed distance, flash used (found better)	flash	Commercial App (colorlab)	1	not tested	2019	Italy and romenia	37	Colorimetric multienzymatic smart sensors for hydrogen peroxide, glucose and catechol screening analysis
Fe	Inorganic compound	wheat flour, nixtamalized corn flour, and infant formula	Ferrozine colorimetric method on paper strip	3.691 µg/mL	~0.87 correlation between smartphone assay and atomic spectroscopy on real samples	Linear	5.0–100 µg/mL	<16%	yes, Zn, Se, Cu, and Co	na	Greyscale	Greyscale	no comparison	3D printed box, TL lamp	TL	In-house developed app	1	not tested	2019	USA and Mexico	38	Development of a Paper-Based Sensor Compatible with a Mobile Phone for the Detection of Common Iron Formulas Used in Fortified Foods within Resource-Limited Settings
methyl paraoxon	Pesticide	3 edible plants (Semen nelumbinis, Semen Armeniacae Amarum, Rhizoma Dioscoreae), tap water and pear	nanoceria (acts as nanozyme) hydrolyzing OP pesticides to para-nitrophenol (p-NP). p-NP develops a yellow color which was detected with a smartphone	0.060 mg/kg (~60 ng/ml)	na	linear	0.81 - 16 mg/kg	< 15%	yes, Na+, K+, Mg2+, glucose, alanine, ascorbic acid, and sodium acetate	na	yellow intensity	CMYK	No comparison	No Hardware, illumination not specified	na	Commercial App (iDropper)	1	no	2019	China	39	Nanozyme-assisted technique for dual mode detection of organophosphorus pesticide
allura red dye	Chemical	candies	optical sensor device using a smartphone and a homemade dark chamber built with recycled materials	22.9 mg/kg	0.94	multivariate, N-PLS	22.9 - 78.8 mg/kg	< 4% (repeatability), < 8% (intermediate precision)	na	na	RGB histograms	RGB	No comparison	cardboard box, optical diffuser, LED powered by a usb port	LED	MATLAB no-app	1	no	2017	Brazil	40	Determination of allura red dye in hard candies by using digital images obtained with a mobile phone and N-PLS
tyrosinase activity	Enzyme	snake fruit	L-DOPA and tyrosinase reaction, image capturing usina a smartphone or digital camera	na	na	linear	na	na	na	na	blue intensity	RGB	No comparison	3 different set-ups using a blac box under different illuminations: 1. white screen on tablet; 2. stripe of white LED lamps; 3. rectangle LED downlight	LED	Adobe, no app	1 and 1 digital camera	no, comparison to the digital camera	2018	Thailand	41	Evaluation of tyrosinase inhibitory activity in Salak (Salacca zalacca) extracts using the digital image‑based colorimetric method
malathion	Pesticide	tap water	acetylcholinesterase immobilized on cellulose powder with smartphone read-out	51 ng/mL	0.98 for red channel	logarithmic	na	< 9%	na	na	red intensity	RGB and CMYK	RGB and CMYK compared, red found the optimum	3D-printed box, 24 LED lights	LED	Commercial App (Adobe capture)	1	no	2018	China	42	A Portable Smartphone-Based Sensing System Using a 3D-Printed Chip for On-Site Biochemical Assays
2-phenyl-phenol	Chemical	water	sensory material developing a color (azo group) in the presence of a phenol	0.030 mg/L	na	logarithmic	na	na	yes,metal cations and organic/inorganic anions	13 days	red and blue intensity	RGB	No comparison	homemade box with LEDs	LED	Commercial App (colormeter)	1	no	2019	Spain & Chile	43	Polymer films containing chemically anchored diazonium salts with longterm stability as colorimetric sensors
tetracycline	Antibiotic	milk	paper-based ELISA	0.05 ng/mL	na	na	na	na	yes, ampicillin, penicillin, streptomycin, kanamycin	8 days	red color intensity	RGB	No comparison	3D-printed box, integrated LED array with batteries	LED	In-house developed app	1	no	2019	China	44	Handheld Inkjet Printing Paper Chip Based Smart Tetracycline Detector
tetracycline	Antibiotic	milk and honey	novel dye-doped porous metal–organic framework (UiO-66)-based multi-color fluorescent nano-probe	0.007 mg/L	0.998	linear	0.44 - 2.6 mg/L	0.59–4.91%	yes, L-arginine (Arg), L-aspartic acid (Asp), L-cysteine (Cys), L-glutamic acid (Glu), L-histidine (His), L-lysine (Lys), Ca2+, Cu2+, K+, Mg2+ and Hg2	na	red intensity / blue intensity	RGB	No comparison	UV lamp for fluorescence	UV	Unspecified software	1	no	2019	China	45	A Ratiometric Fluorescent Nano-Probe for Rapid and Specific Detection of Tetracycline Residues Based on a Dye-Doped Functionalized Nanoscaled Metal–Organic Framework
aflatoxin B1	Mycotoxin	wheat and maize flour	molecularly imprinted polymer membranes	0.007 mg/Kg	0.9879	linear	0.005-0.500 ng/mL	na	yes, AFG2 and OTA	1 year	"intensity", not specified what kind of	na	No comparison	UV lamp for fluorescence	UV	Commercial App (Spotxel® Reader)	1	no	2019	Ukraine & UK	46	Development of a smartphone-based biomimetic sensor for aflatoxin B1 detection using molecularly imprinted polymer membranes
sulfite	Inorganic compound	vinegar and juices	cellulose paper impregnated with Fe(III), 1,10-phenanthroline, and acetate buffer for headspace-thin film microextraction		0.999	linear	0.1–1.0 μg/L, 1–50 μg/L, and 50–700 μg/ L	<4.8%	nitrite and sulfide	na	blue intensity	RGB	No comparison	lab-made wooden box, led-light	LED	Commercial App (Unspecified)	5 different smartphones	yes, no significant difference found (F=3.478 at α=0.05)	2019	Iran	47	Combination of paper-based thin film microextraction with smartphonebased sensing for sulfite assay in food samples
acetochlor and fenpropathrin	Pesticide	corn, apple and cabbage	LFIA	0.63 ng/mL (acetochlor) and 0.24 ng/mL (fenpropathin)	0.99 for both	linear	1.0–150 ng/mL both	na	na	na	na	na	na	No hardware, in-house app for quantification	na	In-house developed app (Android)	1	no	2019	USA	48	Pt–Ni(OH)2 nanosheets amplified two-way lateral flow immunoassays with smartphone readout for quantification of pesticides
DNA markers (non GMO vs GMO)	GMO detection	papaya	microfluidic lab-on-a-disc (LOAD) system	10 pg/μL	na	sigmoidal	na	na	na	na	green intensity	RGB	na	LED ligths for fluorescence, optical filter	LED	In-house developed app (Android)	1	no	2019	Hong Kong	49	A rapid sample-to-answer analytical detection of genetically modified papaya using loop-mediated isothermal amplification assay on lab-on-a-disc for field use
Escherichia. coli O157:H7	Pathogen	milk	PCR	1.0 x 10 cfu/mL	na	na	na	na	na	na	light intensity	Ambient light sensor used	na	test tube holder, an LED holder, a smartphone holder, external battery	LED	Commercial App (Unspecified)	1	no	2019	S. Korea	50	Multifunctional hand-held sensor using electronic components embedded in smartphones for quick PCR screening
Iron	Inorganic compound	meat and liver	chromogenic assays (1,10-phenanthroline, 2,4,6-tris(2-pyridyl)-striazine, salicylate) for iron ions	0.08 μg/ml for ΔELuv	> 0.99	linear	depends on the color space	na	na	na	absorbance of each element of each color space, for example in the case of RGB A=log(Io b/Ib)	7 color spaces: RGB, Hunter-LAB, CIE-L*a*b*, CIE-Luv, CIE-LCh, HSV, and HSL and 2 two colour-difference parameters, ΔEL*a*b* and ΔELuv, as quantitative generalized signalling tools	ΔEL*a*b* and ΔELuv	analytical platform: (1) two cells or test tubes, (2) a digital imaging device as a sensor, and (3) a white paper as a diffuser. Illumination using a conventional TL lamp	TL	ImageJ, no app	1 smartphone, 1 digital camera, 1 scanner	no, comparison to the digital camera and scanner	2019	Egypt	51	Digital imaging devices as sensors for iron determination
chlorpyrifos	Pesticide	water and fruit & vegetables wash water	lipase paper based device	65 ng/ml	0.988	linear	0.1–1.0 mgL−1	na	yes, 9 interferent compounds	30 days	all channels of the three color spaces	RGB, HSV and YCbCr	Cb found the best channel	two systems: one ambient with white background and one in a wooden box with a LED light	LED	MATLAB no-app	1	no	2019	India	52	Digital image-based quantification of chlorpyrifos in water samples using a lipase embedded paper based device
melamine & chloramphenicol	Chemical & Antibiotic	milk	immunochromatographic chip	30 ng/mL (melamine) and 6 ng/mL (chloramphenicol)	na	na	na	na	yes, 8 interferent compounds	90 days	Barcode analyses from RGB	na	na	no hardware, barcode chip, flash no info	na	AR app (QR codes)	na	na	2018	China	53	A novel on-chip solution enabling rapid analysis of melamine and chloramphenicol in milk by smartphones
carbofuran	Pesticide	apple	hybrid LOC-AChE sensor	0.050 mg Kg-1 (~50 ng/ml)	na	na	0.010 - 5.0 mg L-1 (semiquantification range)	na	na	56 days	Blue intensity	RGB	blue channel - proofed used reflectance spectroscopy	3D-printed box prototype using flash	Flash	MATLAB no-app	1	no	2019	Czech Republic & Sweden	54	A Hybrid Lab-on-a-Chip Injector System for Autonomous Carbofuran Screening
hazelnuts, peanuts,	Allergen	blank flour, peanut-spiked flour and different biscuits	LFA and flow through and carbon black labelled antibody	1 and 10 ppm for hazelnut and peanut, respectively	na	na	na	na	yes, 2 proteins	na	Normalised L (CieLAB) from RGB conversion	LAB	No comparison	No hardware, no info on flashlight	na	Commercial App (RGB color detector)	2	MINIMAL	2019	The Netherlands	55	A Critical Comparison between Flow-through and Lateral Flow Immunoassay Formats for Visual and Smartphone-Based Multiplex Allergen Detection
Cyanide	Inorganic compound	apricot seeds	paper-based diaminomalonitrile-based receptors for cyanide detection	3.25 μM	>0.98 (calibration)	linear	5-35 μM	na	na	na	R/G ratio for yellow to red colour change	RGB	no comparison	No hardware, flash not specified	na	Commercial App (color assist)	1	not tested	2020	Turkey	56	On-site and low-cost detection of cyanide by simple colorimetric and fluorogenic sensors: Smartphone and test strip applications
1	T. S. Park, W. Li, K. E. McCracken, and J.-Y. Yoon, “Smartphone quantifies Salmonella from paper microfluidics,” Lab Chip, vol. 13, no. 24, pp. 4832–4840, 2013.
2	J. R. Choi et al., “An integrated paper-based sample-to-answer biosensor for nucleic acid testing at the point of care,” Lab Chip, vol. 16, no. 3, pp. 611–621, 2016.
3	C. Sicard et al., “Tools for water quality monitoring and mapping using paper-based sensors and cell phones,” Water Res., vol. 70, pp. 360–369, 2015.
4	J. M. C. C. Guzman, L. L. Tayo, C.-C. Liu, Y.-N. Wang, and L.-M. Fu, “Rapid microfluidic paper-based platform for low concentration formaldehyde detection,” Sensors Actuators, B Chem., vol. 255, pp. 3623–3629, 2018.
5	X. Li, F. Yang, J. X. H. Wong, and H.-Z. Yu, “Integrated Smartphone-App-Chip System for On-Site Parts-Per-Billion-Level Colorimetric Quantitation of Aflatoxins,” Anal. Chem., vol. 89, no. 17, pp. 8908–8916, 2017.
6	J. A. Adkins, K. Boehle, C. Friend, B. Chamberlain, B. Bisha, and C. S. Henry, “Colorimetric and Electrochemical Bacteria Detection Using Printed Paper- and Transparency-Based Analytic Devices,” Anal. Chem., vol. 89, no. 6, pp. 3613–3621, 2017.
7	L. Yu, Z. Shi, C. Fang, Y. Zhang, Y. Liu, and C. Li, “Disposable lateral flow-through strip for smartphone-camera to quantitatively detect alkaline phosphatase activity in milk,” Biosens. Bioelectron., vol. 69, pp. 307–315, 2015.
8	N. Cheng et al., “Aptasensor based on fluorophore-quencher nano-pair and smartphone spectrum reader for on-site quantification of multi-pesticides,” Biosens. Bioelectron., vol. 117, pp. 75–83, 2018.
9	S. M. Seo et al., “Food contamination monitoring via internet of things, exemplified by using pocket-sized immunosensor as terminal unit,” Sensors Actuators, B Chem., vol. 233, pp. 148–156, 2016.
10	K. Su, X. Qiu, J. Fang, Q. Zou, and P. Wang, “An improved efficient biochemical detection method to marine toxins with a smartphone-based portable system—Bionic e-Eye,” Sensors Actuators, B Chem., vol. 238, pp. 1165–1172, 2017.
11	F. Di Nardo et al., “Colour-encoded lateral flow immunoassay for the simultaneous detection of aflatoxin B1 and type-B fumonisins in a single Test line,” Talanta, vol. 192, pp. 288–294, 2019.
12	S. M. Russell, A. Doménech-Sánchez, and R. De La Rica, “Augmented Reality for Real-Time Detection and Interpretation of Colorimetric Signals Generated by Paper-Based Biosensors,” ACS Sensors, vol. 2, no. 6, pp. 848–853, 2017.
13	J. M. D. Machado, R. R. G. Soares, V. Chu, and J. P. Conde, “Multiplexed capillary microfluidic immunoassay with smartphone data acquisition for parallel mycotoxin detection,” Biosens. Bioelectron., vol. 99, pp. 40–46, 2018.
14	Q. Mei et al., “Smartphone based visual and quantitative assays on upconversional paper sensor,” Biosens. Bioelectron., vol. 75, pp. 427–432, 2016.
15	L. Huang et al., “Portable Colorimetric Detection of Mercury(II) Based on a Non-Noble Metal Nanozyme with Tunable Activity,” Inorg. Chem., vol. 58, no. 2, pp. 1638–1646, 2019.
16	Y. Chen et al., “A smartphone colorimetric reader integrated with an ambient light sensor and a 3D printed attachment for on-site detection of zearalenone,” Anal. Bioanal. Chem., vol. 409, no. 28, pp. 6567–6574, 2017.
17	Y. Wang et al., “A 3D-Printed, Portable, Optical-Sensing Platform for Smartphones Capable of Detecting the Herbicide 2,4-Dichlorophenoxyacetic Acid,” Anal. Chem., vol. 89, no. 17, pp. 9339–9346, 2017.
18	C.-C. Liu, Y.-N. Wang, L.-M. Fu, and K.-L. Chen, “Microfluidic paper-based chip platform for benzoic acid detection in food,” Food Chem., vol. 249, pp. 162–167, 2018.
19	C. F. Fronczek, T. S. Park, D. K. Harshman, A. M. Nicolini, and J.-Y. Yoon, “Paper microfluidic extraction and direct smartphone-based identification of pathogenic nucleic acids from field and clinical samples,” RSC Adv., vol. 4, no. 22, pp. 11103–11110, 2014.
20	J. Guo, J. X. H. Wong, C. Cui, X. Li, and H.-Z. Yu, “A smartphone-readable barcode assay for the detection and quantitation of pesticide residues,” Analyst, vol. 140, no. 16, pp. 5518–5525, 2015.
21	L. Zheng, G. Cai, S. Wang, M. Liao, Y. Li, and J. Lin, “A microfluidic colorimetric biosensor for rapid detection of Escherichia coli O157:H7 using gold nanoparticle aggregation and smart phone imaging,” Biosens. Bioelectron., vol. 124–125, pp. 143–149, 2019.
22	K. Su et al., “Smartphone-based portable biosensing system using cell viability biosensor for okadaic acid detection,” Sensors Actuators, B Chem., vol. 251, pp. 134–143, 2017.
23	Z. Liu et al., “A 3D printed smartphone optosensing platform for point-of-need food safety inspection,” Anal. Chim. Acta, vol. 966, pp. 81–89, 2017.
24	J. L. D. Nelis et al., “The Efficiency of Color Space Channels to Quantify Color and Color Intensity Change in Liquids, pH Strips, and Lateral Flow Assays with Smartphones,” Sensors, vol. 19, no. 23, 2019.
25	K. Mahato and P. Chandra, “Paper-based miniaturized immunosensor for naked eye ALP detection based on digital image colorimetry integrated with smartphone,” Biosens. Bioelectron., vol. 128, pp. 9–16, 2019.
26	R. Monošík, V. Bezerra dos Santos, and L. Angnes, “A simple paper-strip colorimetric method utilizing dehydrogenase enzymes for analysis of food components,” Anal. Methods, vol. 7, no. 19, pp. 8177–8184, 2015.
27	M. M. A. Zeinhom, Y. Wang, Y. Song, M.-J. Zhu, Y. Lin, and D. Du, “A portable smart-phone device for rapid and sensitive detection of E. coli O157:H7 in Yoghurt and Egg,” Biosens. Bioelectron., vol. 99, pp. 479–485, 2018.
28	R. Álvarez-DIduk, J. Orozco, and A. Merkoçi, “Paper strip-embedded graphene quantum dots: A screening device with a smartphone readout,” Sci. Rep., vol. 7, no. 1, 2017.
29	N. Cheng et al., “Nanozyme-Mediated Dual Immunoassay Integrated with Smartphone for Use in Simultaneous Detection of Pathogens,” ACS Appl. Mater. Interfaces, vol. 9, no. 46, pp. 40671–40680, 2017.
30	B. Jin et al., “Lateral flow aptamer assay integrated smartphone-based portable device for simultaneous detection of multiple targets using upconversion nanoparticles,” Sensors Actuators, B Chem., vol. 276, pp. 48–56, 2018.
31	Y. Man, A. Li, B. Li, J. Liu, and L. Pan, “A microfluidic colorimetric immunoassay for sensitive detection of altenariol monomethyl ether by UV spectroscopy and smart phone imaging,” Anal. Chim. Acta, vol. 1092, pp. 75–84, 2019.
32	Y.-Y. Wu, B.-W. Liu, P. Huang, and F.-Y. Wu, “A novel colorimetric aptasensor for detection of chloramphenicol based on lanthanum ion–assisted gold nanoparticle aggregation and smartphone imaging,” Anal. Bioanal. Chem., 2019.
33	K. A. Kirk and S. Andreescu, “Easy-to-Use Sensors for Field Monitoring of Copper Contamination in Water and Pesticide-Sprayed Plants,” Anal. Chem., 2019.
34	X. Zheng, Y. Wang, S. Bu, Z. Chen, and J. Wan, “Point-of-care detection of 16S rRNA of Staphylococcus aureus based on multiple biotin-labeled DNA probes,” Mol. Cell. Probes, vol. 47, 2019.
35	Y. Cao et al., “Portable colorimetric detection of copper ion in drinking water via red beet pigment and smartphone,” Microchem. J., vol. 150, 2019.
36	G. M. S. Ross, M. G. E. G. Bremer, J. H. Wichers, A. Van Amerongen, and M. W. F. Nielen, “Rapid antibody selection using surface plasmon resonance for high-speed and sensitive hazelnut lateral flow prototypes,” Biosensors, vol. 8, no. 4, 2018.
37	O. Hosu et al., “Colorimetric multienzymatic smart sensors for hydrogen peroxide, glucose and catechol screening analysis,” Talanta, vol. 204, pp. 525–532, 2019.
38	A. W. Waller, M. Toc, D. J. Rigsby, M. Gaytán-Martínez, and J. E. Andrade, “Development of a paper-based sensor compatible with a mobile phone for the detection of common iron formulas used in fortified foods within resource-limited settings,” Nutrients, vol. 11, no. 7, 2019.
39	J. Wei, L. Yang, M. Luo, Y. Wang, and P. Li, “Nanozyme-assisted technique for dual mode detection of organophosphorus pesticide,” Ecotoxicol. Environ. Saf., vol. 179, pp. 17–23, 2019.
40	B. G. Botelho, K. C. F. Dantas, and M. M. Sena, “Determination of allura red dye in hard candies by using digital images obtained with a mobile phone and N-PLS,” Chemom. Intell. Lab. Syst., vol. 167, pp. 44–49, 2017.
41	N. Moonrungsee, N. Peamaroon, A. Boonmee, S. Suwancharoen, and J. Jakmunee, “Evaluation of tyrosinase inhibitory activity in Salak (Salacca zalacca) extracts using the digital image-based colorimetric method,” Chem. Pap., vol. 72, no. 11, pp. 2729–2736, 2018.
42	F. Wu and M. Wang, “A portable smartphone-based sensing system using a 3D-printed chip for on-site biochemical assays,” Sensors (Switzerland), vol. 18, no. 11, 2018.
43	S. E. Bustamante et al., “Polymer films containing chemically anchored diazonium salts with long-term stability as colorimetric sensors,” J. Hazard. Mater., vol. 365, pp. 725–732, 2019.
44	J. Li et al., “Handheld inkjet printing paper chip based smart tetracycline detector,” Micromachines, vol. 10, no. 1, 2019.
45	L. Jia, S. Guo, J. Xu, X. Chen, T. Zhu, and T. Zhao, “A ratiometric fluorescent nano-probe for rapid and specific detection of tetracycline residues based on a dye-doped functionalized nanoscaled metal–organic framework,” Nanomaterials, vol. 9, no. 7, 2019.
46	T. Sergeyeva et al., “Development of a smartphone-based biomimetic sensor for aflatoxin B1 detection using molecularly imprinted polymer membranes,” Talanta, vol. 201, pp. 204–210, 2019.
47	A. Shahvar, M. Saraji, H. Gordan, and D. Shamsaei, “Combination of paper-based thin film microextraction with smartphone-based sensing for sulfite assay in food samples,” Talanta, vol. 197, pp. 578–583, 2019.
48	N. Cheng, Q. Shi, C. Zhu, S. Li, Y. Lin, and D. Du, “Pt–Ni(OH)2 nanosheets amplified two-way lateral flow immunoassays with smartphone readout for quantification of pesticides,” Biosens. Bioelectron., vol. 142, 2019.
49	J. F.-C. Loo et al., “A rapid sample-to-answer analytical detection of genetically modified papaya using loop-mediated isothermal amplification assay on lab-on-a-disc for field use,” Food Chem., vol. 274, pp. 822–830, 2019.
50	Y. M. Park, C. H. Kim, S. J. Lee, and M.-K. Lee, “Multifunctional hand-held sensor using electronic components embedded in smartphones for quick PCR screening,” Biosens. Bioelectron., vol. 141, 2019.
51	A. A. Mohamed and A. A. Shalaby, “Digital imaging devices as sensors for iron determination,” Food Chem., vol. 274, pp. 360–367, 2019.
52	K. Sankar et al., “Digital image-based quantification of chlorpyrifos in water samples using a lipase embedded paper based device,” Talanta, vol. 208, 2020.
53	N. Yang, L.-L. Xie, C. Pan, M.-F. Yuan, Z.-H. Tao, and H.-P. Mao, “A novel on-chip solution enabling rapid analysis of melamine and chloramphenicol in milk by smartphones,” J. Food Process Eng., vol. 42, no. 2, 2019.
54	A. S. Tsagkaris, J. Pulkrabova, J. Hajslova, and D. Filippini, “A Hybrid Lab-on-a-Chip Injector System for Autonomous Carbofuran Screening,” Sensors, vol. 19, no. 24, 2019.
55	G. M. S. Ross, G. I. J. Salentijn, and M. W. F. Nielen, “A Critical Comparison between Flow-through and Lateral Flow Immunoassay Formats for Visual and Smartphone-Based Multiplex Allergen Detection,” Biosensors, vol. 9, no. 4, 2019.
56	S. Erdemir and S. Malkondu, “On-site and low-cost detection of cyanide by simple colorimetric and fluorogenic sensors: Smartphone and test strip applications,” Talanta, vol. 207, 2020.
